# Supplementary material for: Clinical Impact of Polygenic Risk Score for Breast Cancer Risk Prediction in 382 Individuals with Hereditary Breast and Ovarian Cancer Syndrome
Source: Cancers (Basel). 2023 Aug 2;15(15):3938. doi: 10.3390/cancers15153938 (PMC10417109; doi:10.3390/cancers15153938)
Supplement: Supplementary file 1 [file cancers-15-03938-s001.zip]

Archive with 1 entries (1 files):
- cancers-2492516-supplementary.pdf
